# Supplementary material for: Human Periodontal Ligament Stem Cells (hPDLSCs) Spontaneously Differentiate into Myofibroblasts to Repair Diabetic Wounds
Source: Bioengineering (Basel). 2024 Jun 12;11(6):602. doi: 10.3390/bioengineering11060602 (PMC11200790; doi:10.3390/bioengineering11060602)
Supplement: Supplementary file 1 [file bioengineering-11-00602-s001.zip]

Archive with 1 entries (1 files):
- bioengineering-2886035-supplementary.pdf
